# Supplementary material for: A Longitudinal Study of Exposure to Manganese and Incidence of Metabolic Syndrome
Source: Nutrients. 2022 Oct 13;14(20):4271. doi: 10.3390/nu14204271 (PMC9607173; doi:10.3390/nu14204271)
Supplement: Supplementary file 1 [file nutrients-14-04271-s001.zip]

Archive with 1 entries (1 files):
- nutrients-1939607-supplementary.pdf
